# Supplementary material for: Statistical methods to model and evaluate physical activity programs, using step counts: A systematic review
Source: PLoS One. 2018 Nov 2;13(11):e0206763. doi: 10.1371/journal.pone.0206763 (PMC6214537; doi:10.1371/journal.pone.0206763)
Supplement: S2 Table — (XLSX) [file pone.0206763.s003.xlsx]

## Sheet: Sheet2
Author	Title	Study Design	Sample	Country of the sample	Analysis Desciption	Outcome Measure	Statistical Method	Significant Predictors	Statistics	Statistical Model	Scope
Anson, Denis and Madras, Diane [22]	Do low step count goals inhibit walking behavior: A randomized controlled study	Randomized Controlled Trial	N=80 (Females= 69, Males= 11), Mean Age= 24 years, N Complete= 53	United States of America	4 × 2 analysis of variance with interaction effects goal assign intervention	Steps logged per day	ANOVA	Goal-assigned	p < 0.05	General Linear Models	Intervention
								Half	p < 0.05
								Goal-assigned X Haf	p < 0.05
Baker, Graham, Gray, Stuart R., Wright, Annemarie, Fitzsimons, Claire, Nimmo, Myra, Lowry, Ruth and Mutrie, Nanette [21]	The effect of a pedometer-based community walking intervention "Walking for Wellbeing in the West" on physical activity levels and health outcomes: A 12-week randomized controlled trial	Randomized Controlled Trial	N= 79, (Females= 63, Males= 16), Mean Age= 42.9 (±8.9)	Scotland	Steps/day and health related outcome data were analyzed using two-way mixed factorial analyses of variance (ANOVA)	Steps per Day	ANOVA	Group X Time effect	F(1,77) = 25.18, p<.001, partial η2 =0.25	General Linear Models	Intervention
Behrens, Timothy K., Domina, Lome and Fletcher, Gena M. [23]	Evaluation of an employer-sponsored pedometer-based physical activity program	Cross-sectional study	N=640	United States of America	To examine whether steps per week for each group were significantly different by each week of the program	Steps per Day	ANOVA	From Duncan's post hoc test		General Linear Models	Intervention
								Week 1 Vs Weeks 6-8	F(62,623) =71.15, p< .0001
De Cocker, Katrien A., De Bourdeaudhuij, Ilse M., Brown, Wendy J. and Cardon, Greet M. [77]	The effect of a pedometer-based physical activity intervention on sitting time	Randomized Controlled Trial	N= 866 (aged 25 to 75), From Ghent= 440 (Mean age: 49.8±13.1, Men: 47.5%, Employed: 62.4%), From Aalst= 426 (Mean age: 50.0±12.9, Men: 52.6%; Employed: 54.4%)	Belgium	Repeated measures analysis of covariance (ANCOVA) was used to evaluate the effect of the campaign on step counts and sitting time, with time (baseline/follow-up) as the within participants factor, community (intervention/comparison) as the between participants factor, and age and number of years education as covariates.	Steps per Day	ANOVA	Intervention	F=22.6, p<0.001	General Linear Models	Intervention
								weekday	F=17.8, p<0.001
								weekend day	F=5.6, p=0.019
De Cocker, Katrien A., De Bourdeaudhuij, Ilse M., Brown, Wendy J. and Cardon, Greet M. [24]	Four-year follow-up of the community intervention '10 000 steps Ghent.'	Cross-sectional study	N (Intervention) = 216 and N (Comparison)= 204	Belgium	To evaluate the long-term effects of the intervention on pedometer-based and self-reported physical activity, repeated measures analysis of variance (ANOVA) tests were conducted, with time (baseline 2005 and follow-up 2009) as within-subjects factor and community (intervention and comparison community) as between-subjects factor.	Steps per Day	ANOVA	Time X Community Group	F = 7.2, P = 0.008, Cohen’s d = 0.09	General Linear Models	Intervention
								Subgroup Analysis
								Community Group X Educational level	F = 5.0, P = 0.026
								Time X Community X Health	F = 7.8, P = 0.005
								Time X Community X Risk profile interaction	F =4.4, P = 0.037
Chia, M. [73]	Pedometer-assessed physical activity of Singaporean youths	Cross-sectional study	N=900, Primary pupils (aged 9–12 years)=312,Secondary pupils= 288 (aged 13–16 years), and Junior College Students= 300 (aged 17– 18 years)	Singapore	Repeated-measures analysis of variance (ANOVA) with the data set segregated by sex and schooling levels was used to analyze aggregated step count for (i) within school and outside school and (ii) for the weekday and weekend day. One-way ANOVA was used to examine (iii) sex differences in mean step count and (iv) step count across the schooling levels.	Aggregated Step Counts	ANOVA	within and outside of school	F=90.3, p<0.05	General Linear Models	Family, Community and Sociodemographic
								step × level	F=7.2, p<0.05
Clemes, S. A., Patel, R., Mahon, C. and Griffiths, P. L. [75]	Sitting time and step counts in office workers	Cross-sectional study	N= 72, Female= 60%, Mean age 37 (±13), Mean BMI 24.0 (±3.5) kg/m2	United Kingdom	For all between-group comparisons, one-way analysis of variance (ANOVA) was used with Bonferroni-corrected post hoc comparisons. For those participants who provided seven full days of pedometer data, the study compared total step counts reported on each day of the week using repeated measures ANOVA, with Bonferroni-corrected post hoc comparisons.	Mean Step Counts per day and Mean Sitting Time per day	ANOVA	Variables that could discriminate between the three tertiles:		General Linear Models	Family, Community and Sociodemographic
								Steps accumulated at work	F = 12.3, P < 0.001
								Total step count on workdays	F = 4.7, P < 0.05
Croteau, K., Schofield, G., Towle, G. and Suresh, V. [76]	Pedometer-Determined Physical Activity of Western Kenyan Children	Cross-sectional study	N= 72, Girls= 43 (60%), Boys= 29, Mean age = 9.8 ± 1.1, Age range = 8–12 years, Body Mass Index (BMI) (kg/m2)= 15.8 ±1.9	Kenya	Data analysis included descriptive statistics and 2-way ANOVA (age x gender)	Steps per day for the measuring period	ANOVA	gender	F(1,68) = 4.791, P = .033	General Linear Models	Family, Community and Sociodemographic
Dlugonski, D. and Motl, R. W. [78]	Marital Status and Motherhood: Implications for Physical Activity	Cross-sectional study	N = 66 , Unmarried mothers = 22 (Mean BMI= 27.18 (6.47)); Married mothers = 22 (Mean BMI= 26.12 (5.95)); Non-mothers = 22 (11 married, 11 unmarried)(Mean BMI= 26.74 (5.98) )	United States of America	one-way analysis of variance (ANOVA) or chi-square procedures to test for initial differences in descriptive characteristics among groups. Variables that differed between the three study groups based on an α< .05 were included as covariates in the analysis of covariance (ANCOVA) to identify overall differences in physical activity among the three groups while adjusting for covariates	Objectively measured Steps per Day	ANCOVA	Did not differ significantly between unmarried mothers, married mothers, and non-mothers.		General Linear Models	Family, Community and Sociodemographic
Payn, T., Pfeiffer, K. A., Hutto, B., Vena, J. E., LaMonte, M. J., Blair, S. N. and Hooker, S. P. [15]	Daily steps in midlife and older adults: relationship with demographic, self-rated health, and self-reported physical activity	Cross-sectional study	N=85, Male=70.6%, Mean age = 57.9 years (±10.9)	Columbia	to examine differences in daily steps between categories of self-rated health, BMI, meeting the PA recommendation, gender, race, and age	average Steps/day	ANOVA	45–59-year-old	p< .0001	General Linear Models	Family, Community and Sociodemographic
								BMI (kg/m2)-< 24.9	p< 0.05
Pillay, J. D., Kolbe-Alexander, T. L., van Mechelen, W. and Lambert, E. V. [86]	Steps that count: the association between the number and intensity of steps accumulated and fitness and health measures	Cross-sectional study	N=70, Male=35, Female=35, Mean Age=32 (± 8)yrs	South Africa	ANOVA, adjusting for age, gender were used to compare groups namely LOW (< 5000 steps/d, irrespective of intensity), HIGH-LOW (> 5000 steps/d with no aerobic activity) and HIGH-HIGH (> 5000 steps/d with aerobic activity)	Body Fat	ANOVA	In all three groups	p<0.001	General Linear Models	Health Related
						Waist cicumference		In High-High group and others	p<0.001
						VO2 Max		Low group and High-High group	p<0.01
Chan, C. B., Spangler, E., Valcour, J. and Tudor-Locke, C. [71]	Cross-sectional relationship of pedometer-determined ambulatory activity to indicators of health	Cross-sectional study	N=179, Female (86.8%), Mean Age= 43, Mean BMI= 29	Canada	To examine the cross-sectional relationship of an objective measure of walking (pedometer-determined steps/ day) and general indicators of health (i.e., BMI, waist circumference, resting heart rate, and blood pressure) and a previous diagnosis of one or more components of the metabolic syndrome.-BMI	At lest one factor other than obesity -metabolic syndrome	ANOVA	Steps per day	F(1169)= 5.09, p=0.0254	General Linear Models	Health Related
						BMI as normal weight, overweight, or obese		Steps per day	F(2162)= 10.53, p=0.0001
Newton, R. L., Jr., Han, H., Johnson, W. D., Hickson, D. A., Church, T. S., Taylor, H. A., Tudor-Locke, C. and Dubbert, P. M. [18]	Steps/day and metabolic syndrome in African American adults: the Jackson Heart Study	Cross-sectional study	379 African American adults (mean age 60.1 years; 60% female)	United States of America	To assess significant differences in demographic characteristics between participants across tertiles (<3717 steps/day, 3717–6238 steps/day, >6238 steps/day)	Age	ANOVA	steps per day tertiles	p<0.001	General Linear Models	Health Related
						BMI (kg/m2)			p=0.019
						Waist circumference (cm)			p<0.001
						Systolic blood pressure (mm Hg)			p=0.022
						Diastolic blood pressure (mm Hg)			p=0.002
						Glucose (mg/dL)			p=0.016
						Hypertension (%)			p<0.001
						Diabetes, Type II (%)			p<0.001
Clemes, Stacy A., Hamilton, Sarah L. and Lindley, Martin R. [74]	Four-week pedometer-determined activity patterns in normal-weight, overweight and obese adults	Cross-sectional study	N= 86 (normal-weight -BMI <25 kg/m2, Mean age = 34 ± 12.1 years); N= 91 (overweight BMI= 25–29.9 kg/m2, Mean age = 40.6 ± 13.6 years) and N= 75 (obese- BMI >30 kg/m2, Mean age = 41.2 ± 12.4 years)	United Kingdom	To test whether mean step counts differed between days. Differences in mean step counts and demographic variables between the three groups were tested using one-way ANOVAs, with Bonferroni post hoc comparisons	Mean Step Counts per day	ANOVA	BMI Group (normal-weight (BMI b25 kg/ m2), overweight (BMI 25–29.9 kg/m2) or obese (BMI z30 kg/m2))	F=10.2, p<0.001	General Linear Models	Other
						Activity patterns (Steps per Day) over different days of the week	ANOVA with Bonferroni corrected post hoc comparisons	BMI groups	p<.05
								Sunday Vs other days	p<0.001
Clemes, Stacy A., Hamilton, Sarah L. and Griffiths, Paula L. [65]	Summer to winter variability in the step counts of normal weight and overweight adults living in the UK	Within-subjects repeated-measures design	N= 96; N= 45 (normal-weight) (Female= 58%, Mean age = 39.1 (± 12.4) years, Mean BMI = 22.2 (± 2.1) kg/m2) and N= 51 (overweight), Female= 49%, Mean age = 42.1 (± 12.5) years, Mean BMI = 29.3 (± 4.5) kg/m2)	United Kingdom	To test for an overall effect of season, and for an interaction between seasonal change in steps and weight status, a 2-way mixed ANOVA was conducted with season (summer and winter mean steps) as the within-subjects factor and weight status as the between subjects factor (normal weight versus overweight).	Steps per Day	ANOVA	Season	F = 40.3, P < .001, effect size = 0.55	General Linear Models	Weather and demographic
								Season X BMI	F = 5.8, P = .02, effect size = 0.24
Craig, C. L., Tudor-Locke, C., Cragg, S. and Cameron, C. [25]	Process and treatment of pedometer data collection for youth: the Canadian Physical Activity Levels among Youth study	Cross-sectional study	Boys=5823, Girls= 5581, Age Range= 5- to 19-yr-olds	Canada	Reactivity was assessed by examining estimates from the pattern of pedometer data across days (arranged from first day of collection to last) using a repeated-measures ANOVA.	Steps per Day	ANOVA	Days (Consecutive)	F = 52.7, P = 0.000	General Linear Models	Other
Fitzsimons, C. F., Baker, G., Gray, S. R., Nimmo, M. A. and Mutrie, N. [79]	Does physical activity counselling enhance the effects of a pedometer-based intervention over the long-term: 12-month findings from the Walking for Wellbeing in the west study	Randomized Controlled Trial	N= 79 (100%) [Group 1: 39 (49%), Female= 79 (31%), Mean Age= 47.3 (9.3) and Group 2: 40 (51%)), Female= 80 (32%), Mean Age=51.2 (7.9)	United Kingdom	Analyses were performed on an intention to treat basis (baseline value carried forward for missing data) using mixed-factorial ANOVAs and follow-up t-tests.	Steps per Day during the pre intervention and post intervention	ANOVA	Time	F= 17.25, p<0.001	General Linear Models	Intervention
Gilson, Nicholas, McKenna, Jim, Cooke, Carlton and Brown, Wendy [80]	Walking towards health in a university community: A feasibility study	Randomized Controlled Trial	Female= 58, Mean age= 42 (±10) years and Male= 6, Mean age= 40 (±11) years	United Kingdom	To identify significant differences for (a) preintervention data and (b) intervention effects.	Steps per Day during pre and intervention time	ANOVA	Intervention	p<0.002	General Linear Models	Intervention
Gilson, Nicholas D., Puig-Ribera, Anna, McKenna, Jim, Brown, Wendy J., Burton, Nicola W. and Cooke, Carlton B. [81]	Do walking strategies to increase physical activity reduce reported sitting in workplaces: A randomized control trial	Randomized Controlled Trial	N (White collar university employees)= 179; Mean age= 41.3 (± 10.1) years, Women= 141; N(UK) = 64; Mean age = 41.4 ± 10.4 years, Women= 58; N (Australia) = 70; Mean age = 43.1 ± 10.8 years, Women= 54) and N (Spain)= 80; Mean age= 39.1 ± 9.7 years, Women= 58	United Kingdom, Australia, Spain	To compatre Workday step counts and reported sitting times for pre-intervention and intervention measurement	Work day Mean step counts at the beginning, mid and end of the intervention	ANOVA	Group X Time line	F = 3.5, p < 0.003	General Linear Models	Intervention
Hamilton, S. L., Clemes, S. A. and Griffiths, P. L. [83]	UK adults exhibit higher step counts in summer compared to winter months	Within-subjects repeated-measures design	NN= 96, Male= 52%, Mean age= 41.0 (12.3) years, Mean BMI= 26.1 (5.1) kgm–2	United Kingdom	A repeated measures ANOVA (with Greenhouse–Geisser correction applied) was employed to assess whether step counts varied according to the day of the week within each season.	Summer steps per day	ANOVA	Day of week	F=4.593, p<0.01	General Linear Models	Weather and demographic
						Winter steps per day		Day of week	F= 7.927, p<0.001
Lubans, D. R., Morgan, P. J., Callister, R. and Collins, C. E. [85]	Effects of Integrating Pedometers, Parental Materials, and E-mail Support Within an Extracurricular School Sport Intervention	Randomized Controlled Trial	N = 124, Mean age= 14.1 (6 .8) years	Australia	Objectively recorded physical activity (mean steps/day), self-reported sedentary behavior, and dietary habits were measured at baseline and at 6-month follow-up and intervention effects were assessed using repeated-measures analysis of variance	Effect of the intervention (From baseline to follow up) on steps per day	ANOVA	Boys		General Linear Models	Intervention
								Group X Time	F(1,40)= 7.4, p < .05, d = .80.
								Girls
								Group X Time	F(1, 46)= 29.6, p < .001, d= 1.2.
Pelclová, Jana, Gába, Aleš, Tlučáková, Lenka and Pośpiech, Dariusz [7]	Association between physical activity (PA) guidelines and body composition variables in middle-aged and older women	Cross-sectional study	N=167, Mean age= 62.8 (4.8) years; N (Czech Republic)= 45, Mean age= 64.2 (3.8), Mean BMI= 26.1 (3.6), N (Slovakia)= 51, Mean Age= 61.8 (5.0), Mean BMI= 27.5 (4.2), N (Poland)= 71, Mean Age= 62.5 (5.2), Mean BMI= 27.9 (4.5)	Czech Republic, Slovakia, Poland	To test whether body composition variables (dependent variables: BMI, BFMI, FFMI, WHR, VFA) were associated with achievement of different PA guidelines (independent variables): <7500 steps/day, 7500–9999 steps/day, 10,000–12,500 steps/day, >12,500 steps/day)	BMI (kg/m2)	ANOVA	steps per day tertiles	F= 10.63, p < 0.05, partial n2 = 0.16	General Linear Models	Health Related
						Body Fat Mass Index (BFMI) (kg/m2)			F=14.62, p < 0.05, partial n2 = 0.21
						Visceral Fat Area (VFA) (cm2)			F= 13.94, p < 0.05, partial n2 = 0.20
						Waist Hip Ration (WHR)			F= 8.61, p < 0.05, partial n2 = 0.13
Puig-Ribera, A., McKenna, J., Gilson, N. and Brown, W. J. [87]	Change in work day step counts, wellbeing and job performance in Catalan university employees: a randomised controlled trial	Randomized Controlled Trial	N= 70 ; Men= 21, BMI= 25.09 (± 2.26) kg/m2, waistcircumference= 88.7 (± 8 cm) and Women= 49, BMI = 23.63 (±3.82)kg/m2, waist circumference = 79 (± 10.4 cm).	Spain	One-way ANOVA was used to examine differences between groups.	Work day Step Counts	ANOVA	No significant group differences were found for changes in work-day step counts, Quality of Life or work performance.		General Linear Models	Other
Raustorp, Anders, Pagels, Peter, Fröberg, Andreas and Boldemann, Cecilia [89]	Physical activity decreased by a quarter in the 11- to 12-year-old Swedish boys between 2000 and 2013 but was stable in girls: A smartphone effect?	Cross-sectional study	105 second-grade pupils (42 girls) from two city schools and 105 (52 girls) fifth-grade pupils from all five schools.	Sweden	One-way ANOVA Scheffe post hoc was used to analyse the difference between the three second-grade cohorts in 2000, 2006 and 2013.	Change in Physical Activity over time- Steps per Day	ANOVA	Time	p<0.01	General Linear Models	Family, Community and Sociodemographic
Samuels, Tiana Y., Raedeke, Thomas D., Mahar, Matthew T., Karvinen, Kristina H. and DuBose, Katrina D. [88]	A randomized controlled trial of continuous activity, short bouts, and a 10,000 step guideline in inactive adults	Randomized Controlled Trial	N= 43 (faculty and staff volunteers from a large university), Female= 35, Mean Age= 48.8 (9.1), BMI-pre (kg.m−2)= 29.1 (5.1)	United States of America	Repeated measures ANOVA revealed that the 10 K group showed the largest increase in step counts whereas the bouts group showed the smallest change over the intervention period	average Steps/day each week	ANOVA	Group (Group1: 10,000 steps (10 K), Group 2: 30-minutes (30 min) of continuous physical activity And Group 3: minutes of activity in bouts of at least 10 minutes (bouts))	p=0.03	General Linear Models	Intervention
								Week	p<0.0001
							ANOVA	Time	p<0.0001
								Group X Time	p=0.002
Sigmundova, D., Vasickova, J., Stelzer, J. and Repka, E. [12]	The Influence of Monitoring Interval on Data Measurement: An Analysis of Step Counts of University Students	Longitudinal Study	Eligible subjects (641) were selected from a sample of 906 university students	Czech Republic	To determine the most effective starting day	Mean steps per day for each day of the week	ANOVA	No significant different across the days of the week		General Linear Models	Other
Brusseau, T. A., Burns, R. D. and Fu, Y. [13]	Contextual factors related to physical activity during daily middle school physical education	A prospective and observational research design	N= 232, boys=144 (62%), Mean age= 13.3 (± 0.4) years.	United States of America	To determine the effect size and practical significance of each pair-wise comparison.	pedometer step counts per minute	ANCOVA	Activity mode X Environment X Semester	F(1, 1154) = 15.31, P < 0.001, n2 partial=0.013	General Linear Models	Intervention
								Actvity Mode	F(1, 1154) = 131.2, P < 0.001, n2 partial=0.1
								Environment	F(1, 1154) = 95.3, P < 0.001, n2 partial=0.07
								Semester	F(1, 1154) = 77.3, P < 0.001 n2 partial=0.06
De Cocker, Katrien A., De Bourdeaudhuij, Ilse M. and Cardon, Greet M. [19]	The effect of a multi-strategy workplace physical activity intervention promoting pedometer use and step count increase	Quasi-experimental controlled pretest–posttest design	Intervention group (Pre= 146, Mean Age=39.9 (± 9.8), Men = 42.2%; Post= 68, Mean Age= 41.4 (± 9.6), Men= 50%), Comparison Group (Pre= 152, Mean Age= 37.5 (± 8.7), Men= 52.1%; Post= 79, Mean Age= 37.8 (± 8.9), Men= 43.4%)	Belgium	To analyze the effect of the intervention on pedometer-based and self-reported PA repeated measures analysis of covariance was conducted with time (baseline/ follow-up) as the within-subjects factor, and worksite (intervention/comparison) and risk profile (<10 000 steps/day at baseline = at-risk group vs >10 000 steps/day at baseline) as between subjects factors.	Daily pedometer step counts (steps/day)	ANCOVA	Time X Work site	F = 8.8, P = 0.004	General Linear Models	Intervention
								Time X Worksite X Risk Profile	F= 4.1, P = 0.046
					To evaluate the effect of the intervention on workday and non workday step counts.	Non-workday pedometer step counts (steps/non-workday)	ANCOVA	Time	F= 4.2, P = 0.044	General Linear Models	Intervention
Yasunaga, Akitomo, Togo, Fumiharu, Watanabe, Eiji, Park, Hyuntae, Park, Sungjin, Shephard, Roy J. and Aoyagi, Yukitoshi [66]	Sex, age, season, and habitual physical activity of older Japanese: The Nakanojo study	Longitudinal Study	Male=41, Mean Age =71.2 (± 0.7) Mean Height= 1.61 (± 0.01)m,Body Mass= 59.4 (± 1.3), Body-mass index (BMI) 23.0 (± 0.5) and Female=54 female, Mean Age=71.6 (±0.6), Height=1.48 (± 0.01) m, Body Mass=51.8 (± 0.8) kg , BMI=23.6 (± 0.3) kg/m2), Age range=65–83 yr	Japan	Analyses of covariance (ANCOVAs) assessed independent associations between year-averaged physical activity variables and sex (after controlling for age) and age group (65–74 vs. 75–83 years) after controlling for sex	Year-Averaged daily step count	ANCOVA	Gender - Women	SEM=334 p<0.05 (versus Men)	General Linear Models	Family, Community and Sociodemographic
								Age-(75-83 yrs)	SEM=615 p<0.05 (versus 65-74 yrs)
Brusseau, T. A., Burns, R. D. and Fu, Y. [13]	Contextual factors related to physical activity during daily middle school physical education	A prospective and observational research design	N= 232, boys=144 (62%), Mean age= 13.3 (± 0.4) years.	United States of America	To examine the effect of activity mode (motor skills and games, fitness), environment (indoors, outdoors), and semester (Fall, Spring) on pedometer step counts per minute and estimated time in MVPA, controlling for the clustering of daily physical activity measurements within each student and the clustering of students within classrooms.	pedometer step counts per minute during the physical education duration	MANCOVA	activity mode (motor skills and games, fitness) X environment (indoors, outdoors) X semester (Fall, Spring)	P < 0.001	General Linear Models	Intervention
								Actvity Mode	P < 0.001
								Environment	P < 0.001
								Semester	P < 0.001
Hart, T. L., Swartz, A. M., Cashin, S. E. and Strath, S. J. [84]	How many days of monitoring predict physical activity and sedentary behaviour in older adults?	Cross-sectional study	N=52, Mean age = 69.3 (±7.4) years, Age range= 55-86 years	United States of America	To determine between day differences in mean PA level for each intensity	Steps per day	RMANOVA	days of the week	p=0.01	General Linear Models	Other
Seghers, J., Vissers, N., Rutten, C., Decroos, S. and Boen, F. [20]	Intrinsic goals for leisure-time physical activity predict children's daily step counts through autonomous motivation	Cross-sectional study	N= 1272 (Boys= 547 and Girls= 725), Mean age= 11.42 years (±0.47).	Belgium	A multivariate 2 X 2 X 2 ANOVA was used to examine the main and interactions effects of gender (boy vs. girl), weight status (normal weight vs. overweight) and pubertal status (physically immature vs. physically mature) on goal content for leisure-time sport and PA (intrinsic goals vs extrinsic goals), behavioural regulation (Autonomous motivation vs Controlled motivation) and average steps per d…	Motivational and Behavioural outcomes with Physical activity (objectively meausred average step count per day)	MANOVA	Gender- Boys		General Linear Models	Personal and psychological behaviour
								intrinsic goals (More)	F(1,1264) = 7.121, p = 0.008, partial n2 = 0.006
								extrinsic goals (More)	F(1,1264) = 11.013, p< 0.001, partial n2 = 0.009
								Performed steps per day (more)	F(1,1264)= 44.425, p < 0.001, partial n2 = 0.034
								Weight Status- Overweight
								Performed steps per day (Less)	F(1,1264) = 7.491, p= 0.006, partial n2 = 0.006
								Autonomous motivation (Less)	(F(1,1264) = 5.003, p = 0.025, partial n2 = 0.004
								Extrinsic PA goals (More)	F(1,1264) =8.433, p = 0.004, partial n2 = 0.007
								Controlled motivation	F(1,1264) = 8.463, p = 0.004, partial n2 = 0.007
								Physical maturity - Physically Matured
								extrinsic goals (More)	F(1,1264) = 4.499, p = 0.034, partial n2 = 0.004
Boyer, K. A., Kiratli, B. J., Andriacchi, T. P. and Beaupre, G. S. [69]	Maintaining femoral bone density in adults: how many steps per day are enough?	Cross-sectional study	N=105, Females=66 (63%), Mean Age (Female)=56.5 (±4.2)	United States of America	To investigate the relationship between Bone Density Index and Bone Mineral Density, steps/leg/day and BMD and walking speed and BMD for females and males	Femoral bone mineral density (BMD)- For Tscore=(-1)	Linear Regression	mass=65.1 kg, β=1.00	B=4892, p<0.05	General Linear Models	Health Related
								mass 52.5 kg; β=0.8	B=18568, p<0.05
								mass 78.7 kg; β=1.20	B=1638, p<0.05
Cao, Z. B., Miyatake, N., Higuchi, M., Miyachi, M., Ishikawa-Takata, K. and Tabata, I. [70]	Predicting VO2max with an objectively measured physical activity in Japanese women	Cross-sectional study	N=940 Japanese adults, Female=480 (51%), Mean Age= 44.7 (±13.9), Mean BMI (kg/m2)=22.0 (±2.9)	Japan	to estimate relationships between step count per day and MVPA and PAEE	Steps per day recommendation	Linear Regression	BMI Model		General Linear Models	Health Related
								Age (yr)	B=-0.469, p<0.0001
								Body composition-BMI	B=-0.319, p<0.0001
								SC (103 stepsIdj1)	B=0.322, p<0.0001
								VPA (min)	B=0.316, p<0.0001
								WC Model (cm)
								Age (yr)	B=-0.363, p<0.0001
								Body composition-WC	B=-0.393, p<0.0001
								SC (103 stepsIdj1)	B=0.316, p<0.0001
								VPA (min)	B=0.29, p<0.0001
Cao, Zhen-Bo, Oh, Taewoong, Miyatake, Nobuyuki, Tsushita, Kazuyo, Higuchi, Mitsuru and Tabata, Izumi [34]	Steps per day required for meeting physical activity guidelines in Japanese adults	Cross-sectional study	N=940 Japanese adults, Female=480 (51%), Mean Age= 44.7 (±13.9), Mean BMI (kg/m2)=22.0 (±2.9)	Japan	to estimate relationships between step count per day and MVPA and PAEE	Steps per day recommendation	Linear Regression	Physical activity-related energy expenditure spent in MVPA (23 MET-h/wk)		General Linear Models	Health Related
								4702 + 280.8 × PAEE	R2 = .70, P < .001
								Moderate-to-Vigorous Physical Activity (150 min/wk of MVPA)
								4356 + 22.4 × MVPA/wk	R2 = .70, P < .001
Park, H., Park, S., Shephard, R. J. and Aoyagi, Y. [8]	Yearlong physical activity and sarcopenia in older adults: the Nakanojo Study	Cross-sectional study	N=175 (Women=55%), Mean Age (years)=72.5 (±4.6), Mean Body mass index= (kg/m2)=23.6 (±3.0)	Japan	Linear regression analyses tested associations between habitual physical activity and muscle mass. Analyses of covariance (ANCOVA) assessed independent associations between the four categories of physical activity and muscle mass after controlling for age and/or sex.	Degree of sarcopenia (age-related condition characterized by loss of muscle mass, with a concomitant decline of voluntary muscle strength and increase of fatigability )	Linear Regression	Men		General Linear Models	Health Related
								Step Count	1.08 *10^-4, p<0.05, (r 2 = 0.17)
								Women
								Step Count	8.83 *10^-5, p<0.05, (r 2 = 0.16)	General Linear Models	Health Related
Thomson, J. L., Landry, A. S., Zoellner, J. M., Connell, C., Madson, M. B., Molaison, E. F. and Yadrick, K. [90]	Participant adherence indicators predict changes in blood pressure, anthropometric measures, and self-reported physical activity in a lifestyle intervention: HUB city steps	Non randomized uncontorlled trial	N=269, African American (94%), Female (85%), overweight or obese (91%), Mean Age= 44 years(± 12.2)	United States of America	To determine the predictive ability of the adherence indicators (including education session attendance (ESA) And weekly steps/day pedometer diary submission (PDS)) for health outcome changes in the presence of covariates.	% Body fat	Linear Regression	Continuous (educational session attendance)/(pedometer diary submission)	B= −0.03, p=.003	General Linear Models	Health Related
								baseline outcome value	p<0.05
								Gender	p<0.05
						Fat mass		Continous-Categorical (educational session attendance)/(pedometer diary submission)	B= −0.13, p<.001
								baseline outcome value	p<0.05
								Age	p<0.05
								Gender	p<0.05
						Low-density lipoprotein		Continous-Categorical (educational session attendance)/(pedometer diary submission)	B= −0.57, p= .041
								baseline outcome value	p<0.05
						Diastolic blood pressure		Continous-Categorical (educational session attendance)/(pedometer diary submission)	B=−0.27, p= .014
								baseline outcome value	p<0.05
						Steps per day		Continuous ESA/PDS	B= 58, p<.001
Tudor-Locke, C., Schuna, J. M., Han, H., Aguiar, E. J., Green, M. A., Busa, M. A., Larrivee, S. and Johnson, W. D. [26]	Step-Based Physical Activity Metrics and Cardiometabolic Risk: NHANES 2005-2006	Cross-sectional study	N= 3388, Men= 1725 (51%), Mean Age= 46.8 years, Mean BMI= 28	United States of America	To evaluate the independent associations of steps per day, peak 30-min cadence, percent of time at zero cadence with a subset of evaluated cardiometabolic variables (BMI, systolic blood pressure, glucose, insulin, HDL cholesterol, triglycerides, and glycohemoglobin).	BMI, kgm-2	Multiple linear regression	Men		General Linear Models	Health Related
								Censored Steps per Day	B= -0.0080 (0.0021),p<0.05
								Peak 30-min Cadence	B= -0.0008 (0.0004), p<0.05
						SBP, mm Hg		Censored Steps per Day	B= -0.6012 (0.1742), p<0.05
						Glucose, mgdL-1		Censored Steps per Day	B= -0.0085 (0.0028), p<0.05
						Insulin, KUImLj1		Censored Steps per Day	B= -0.0490 (0.0114), p<0.05
						HDL cholesterol, mgIdLj1		Censored Steps per Day	B= 0.0074 (0.0030), p<0.05
						Triglyceride, mgIdLj1		Censored Steps per Day	B= -0.0283 (0.0092), p<0.05
						Glycohemoglobin, %		Censored Steps per Day	B= -0.0032 (0.0015), p<0.05
								Peak 30-min Cadence	B= -0.0010 (0.0003), p<0.05
								Women
						BMI, kgm-2		Peak 30-min Cadence	B= -0.0034 (0.0004), p<0.05
								percent of time at zero cadence	b= -0.0028 (0.0007), p<0.05
						SBP, mm Hg		Peak 30-min Cadence	B= -0.2749 (0.0379), p<0.05
						Glucose, mgdL-1		Peak 30-min Cadence	B= -0.0014 (0.0006), p<0.05
						Insulin, KUImLj1		Censored Steps per Day	B= -0.0498 (0.0164), p<0.05
								Peak 30-min Cadence	B=-0.0053 (0.0021), p<0.05
						HDL cholesterol, mgIdLj1		Peak 30-min Cadence	B= -0.0054 (0.0015), p<0.05
						Triglyceride, mgIdLj1		Peak 30-min Cadence	B= -0.0054 (0.0015), p<0.05
								percent of time at zero cadence	B=0.0044 (0.0022), p<0.05
						Glycohemoglobin, %		Peak 30-min Cadence	B= -0.0010 (0.0002), p<0.05
								Percent of time at zero cadence	B= -0.0007 (0.0003), p<0.05
Park, H., Togo, F., Watanabe, E., Yasunaga, A., Park, S., Shephard, R. J. and Aoyagi, Y. [10]	Relationship of bone health to yearlong physical activity in older Japanese adults: cross-sectional data from the Nakanojo Study	Cross-sectional study	N=172, (Male=76, Female=96), Mean Age (Men)=73.0 (±4.4)	Japan	Associations between bone health and the quantity and quality of habitual physical activity	T-score of calcaneal osteosonic index -Men	Linear Regression	Average daily duration of physical activity >3 METs	B= 5.8, p<0.05	General Linear Models	Health Related
								Year-averaged step count (steps/day)	B=−05, p<0.05
Craig, C. L., Cameron, C. and Tudor-Locke, C. [16]	Relationship between parent and child pedometer-determined physical activity: a sub-study of the CANPLAY surveillance study	Longitudinal Study	N=539 (out of 1,187 eligible children (Age Range= 5–19 years)), Boys=256 (47%, Mean age= 12.3 years) and Girls=283 (53% , Mean age=11.4 years)	Canada	Associations between steps/day for parents and children (controlling for their age and sex) were estimated using general linear and logistic regression.	Steps/day-Son	Linear Regression	weight status-overweight	B=-702 P = .005	General Linear Models	Family, Community and Sociodemographic
								weight status-Obese	B=-4,501 P=.005
Hajna, S., Ross, N. A., Joseph, L., Harper, S. and Dasgupta, K. [82]	Neighbourhood walkability, daily steps and utilitarian walking in Canadian adults	Cross-sectional study	n=2949, Mean Age= 46.6 (±16.4)years, Mean BMI = 27.3 (±5.5) kgm2	Atlantic Canada, Québec, Ontario, the Prairies and British Columbia.	Linear regression models were used to estimate mean differences in steps/day across quartiles of walkability.-GIS derived walkability	accelerometer-assessed daily steps.	Linear Regression	steps/day difference-model 4 (fully adjusted)	difference=-234, 95% CI=(-630,163)	General Linear Models	Family, Community and Sociodemographic
					Walk score			steps/day difference-model 4 (fully adjusted)	difference=-232, 95% CI=(-631,167)
Kari, J. T., Pehkonen, J., Hirvensalo, M., Yang, X. L., Hutri-Kahonen, N., Raitakari, O. T. and Tammelin, T. H. [28]	Income and Physical Activity among Adults: Evidence from Self-Reported and Pedometer-Based Physical Activity Measurements	Longitudinal Study	N=753 (64% women) , Mean Age= 41.7 years	Finland	To evaluate the associations between income and physical activity.	Physical Activity which interms of steps per day or aerobic steps per day	Linear Regression	Total steps-Women		General Linear Models	Family, Community and Sociodemographic
								Income	0.01(0.006), p<0.05
								Aerobic steps-Women
								Income	0.04 (0.017), p<0.05
								family background factors
Matthiessen, Jeppe, Andersen, Elisabeth Wreford, Raustorp, Anders, Knudsen, Vibeke Kildegaard and Sørensen, Mette Rosenlund [14]	Reduction in pedometer-determined physical activity in the adult Danish population from 2007 to 2012	Cross-sectional study	N=205, Mean Age=45.2 (±14.6) (2007–2008); n=1419 (2011–2012) Mean Age= (47.2 (±15.6))	Denmark	Continuous outcomes, i.e. steps/day, cadence and steps/day incl. cycling, were analysed using linear regression models;	pedometer measured PA (steps/day, cadence, step-defined activity levels, and steps/day incl. cycling)	Linear Regression	pedometer-determined PA-Women		General Linear Models	Family, Community and Sociodemographic
								Survey Period (2007-2008 Vs 2011-2012)	p= 0.028
Vander Ploeg, K. A., Kuhle, S., Maximova, K., McGavock, J., Wu, B. and Veugelers, P. J. [32]	The importance of parental beliefs and support for pedometer-measured physical activity on school days and weekend days among Canadian children	Cross-sectional study	N=1355, Girls= 717 (52.9%), Mean Age= 10.9, Mean BMI= 19.4	Canada	Univariable linear regression models to determine their associations with girls’ and boys’ step-counts taken on weekend days and on school days. Second, the study applied multivariable linear regression models to adjust for the confounding potential of parental educational attainment, household income, and year of data collection (referred to as Model 1). Last, the study considered parent beliefs…	Daily pedometer step counts	Linear Regression	Girls-School Days		General Linear Models	Family, Community and Sociodemographic
								Encourage physical activity- Very much (Reference Category:- Quite a lot)	β= 632, p<0.05, 95% CI= (108, 1155)
								Engage in physical activity- >4 time/week (Reference Category:- 1-3 times/week)	β= 890, p<0.05, 95% CI= (67, 1712)
								Girls-Weekend days
								Encourage physical activity- Very much (Reference Category:- Quite a lot)	β= 977, p<0.05, 95% CI=(130, 1864)
								Boys-School Days
								Encourage physical activity- Very much (Reference Category:- Quite a lot)	β=1372, p<0.05, 95% CI= (653, 2092)
								Boys-Weekend Days
								Care staying fit & exercising- Very much (Reference Category:- Quite a lot)	β=1381, p<0.05, 95% CI=(85, 2676)
								Engage in physical activity- <1 time/week (Reference Category:- 1-3 times/week)	β−1669, p<0.05, 95% CI=(−2888, -450)
Burns, R. D., Brusseau, T. A. and Hannon, J. C. [33]	Effect of a Comprehensive School Physical Activity Program on School Day Step Counts in Children	Interrupted Time Series Design (ITSD) quasi-experimental framework	N=327 students (Girls = 162, Boys = 165) from the fourth and fifth grades, Mean age= 9.60 (± 1.75) years	United States of America	Piecewise regression examined pre- and postintervention intercepts and slopes, and the change in these parameters using postestimation statistics.	Change in School Day step count	Linear Regression	Intercept preintervention	B=3263.02, 95% CI=(3065.75, 3460.29),p<0.001	General Linear Models	Intervention
								Intercept postintervention	B=4424.08, 95% CI=(3983.87, 4864.28), p<0.001
								Time slope preintervention	B=-105.23, 95%CI=( -186.51,-23.96),p<0.001
Pitts, S. B. J., Keyserling, T. C., Johnston, L. F., Evenson, K. R., McGuirt, J. T., Gizlice, Z., Whitt, O. R. and Ammerman, A. S. [30]	Examining the Association between Intervention-Related Changes in Diet, Physical Activity, and Weight as Moderated by the Food and Physical Activity Environments among Rural, Southern Adults	Randomized Trial	N=249, Mean age=56.5 years, Mean BMI (calculated as kg/m2)= 36.3	United States of America	To examine the associations between the change variables and food and PA environments in order to assess moderation.	Change in pedometer-measured steps	Linear Regression	Density of private gyms (higher is desirable)	B= -491.121, SE=219.438, p=0.027	General Linear Models	Intervention
Tudor-Locke, C., Leonardi, C., Johnson, W. D., Katzmarzyk, P. T. and Church, T. S. [35]	Accelerometer steps/day translation of moderate-to-vigorous activity	Cross-sectional study	N=3523, Males=1781 (51%) and Females=1742, Age range=20– 85 years of age	United States of America	To predict steps/day (summed over the week) corresponding to minimally 150 min/week of MVPA.	steps per day	Linear Regression	For Males	Y=1460 *MVPA^0.498 (R2=.67, p<0.001)	General Linear Models	Other
								For Females	Y=1490*MVPA^0.505 (R2=.62, p<0.001)
Sigmundova, D., Vasickova, J., Stelzer, J. and Repka, E. [12]	The Influence of Monitoring Interval on Data Measurement: An Analysis of Step Counts of University Students		Eligible subjects (641) were selected from a sample of 906 university students	Czech Republic	To determine the most effective monitoring interval for step counts intervention	Mean steps per day for each day of the week	Hierarchical regression	Starting day, 1st day	R2 Change = .28, P < .001	General Linear Models	Other
Robertson, L. B., Ward Thompson, C., Aspinall, P., Millington, C., McAdam, C. and Mutrie, N. [31]	The influence of the local neighbourhood environment on walking levels during the Walking for Wellbeing in the West pedometer-based community intervention	Randomized Controlled Trial	n = 79, Male=16 (20%), Mean age= 51 years	Scotland	Relationship between environment factors and (i) step counts, and (ii) the change in step counts relative to baseline, was examined using hierarchical multiple linear regression, controlling for age, gender, income, and deprivation.	Influence of the local neighbourhood environment on steps/day-baseline	Hierarchical Multiple Linear Regression	Dangerous and busy roads	B=−23.7, SE=11.2, p<0.05	General Linear Models	Intervention
						Influence of the local neighbourhood environment on steps/day-3 months		Dangerous and busy roads	B=−28.0, SE=13.7, p<0.05
						Influence of the local neighbourhood environment on steps/day-6 months		Commercial and residential land use mix	B=1896.3, SE=582.7,p<0.05
								Dangerous and busy roads	B=−6376.0, SE=2574.6, p<0.05
								Indoor fitness fac. and traffic calming fea	B=5576.3, SE=2512.4, p<0.05
								Traffic signals and pedestrian signage	B=−1295.7, SE=531.7, p<0.05
						Influence of the local neighbourhood environment on steps/day-12 months		Green space and recreation facilities	B=−12667.3, SE=5411.4, p<0.05
Hayes, Scott M., Alosco, Michael L., Hayes, Jasmeet P., Cadden, Margaret, Peterson, Kristina M., Allsup, Kelly, Forman, Daniel E., Sperling, Reisa A. and Verfaellie, Mieke [27]	Physical activity is positively associated with episodic memory in aging	Cross-sectional study	N (Young) = 29, Mean Age= 21.2 (±3.2), Mean BMI= 22.8 (±2.9) and N (older adults) = 31, Mean Age= 64.5 (±7.0), Mean BMI= 25.6 (±4.5)	canada	To evaluate relationships between cognition and physical activity	Cognitive performance measured by executive function composite score, verbal episodic memory composite score, visual episodic memory composite score, and face-name accuracy	Hierarchical linear regression	Executive Function Composite		General Linear Models	Health Related
								Group	F Δ (p)=9.52 (0.00)
								Verbal Memory Composite
								Group	F Δ (p)=7.84 (0.01)
								Visual Memory Composite
								Group	F Δ (p)=64.96 (0.00)
								Total Step Counts	F Δ (p)=6.44 (0.01)
								Group × Total Step Counts	F Δ (p)=5.86 (0.02)
								Face-Name Memory
								Group	F Δ (p)=36.12 (0.00)
								Total Step Counts	F Δ (p)=10.29 (0.00)
Lubans, David Revalds and Morgan, Philip James [29]	Social, psychological and behavioural correlates of pedometer step counts in a sample of Australian adolescents	Cross-sectional study	N=119, Age Range =14—15 year old students from three secondary schools	Australia	To analyse the relationship between potential correlate factors and physical activity (defined as mean steps/day).	steps/day	Hierarchical linear regression	Gender	B=0.156, p=0.001	General Linear Models	Personal and psychological behaviour
								Self-management strategies	B=0.239, p=0.031
Scott, Emma J., Eves, Frank F., French, David P. and Hoppé, Roberta [62]	The theory of planned behaviour predicts self-reports of walking, but does not predict step count	Cross-sectional study	N=200, Male=77.0%, Mean Age=20.1 (±3.72) years	United Kingdom	Aseries ofhierarchical linear regression analyses were carried outwith an intention to walk as the dependent variable.	Pedometer defined number of steps per day-week 2	Hierarchical linear regression	Past behaviour	B=.36, p<0.001	General Linear Models	Personal and psychological behaviour
Cook, I., Alberts, M. and Lambert, E. V. [9]	Relationship between adiposity and pedometer-assessed ambulatory activity in adult, rural African women	Longitudinal Study	N=151, 121 subjects (80. 1%), Mean Age=32.9 (± 10.97) BMI=26.0 (± 5.9)	South Africa	To investigate the association between adiposity and pedometry-assessed ambulation in a convenience sample of adult, rural black South African women. adiposity measures as dependent variables. Explanatory variables forced into the model were mean steps day 1, age, motor vehicle access, completion of secondary school, comorbidities (self-reported diabetes and/or hypertension) and tobacco products …	Adiposity measures percentage body fat (PBF)	Multiple linear regression	access to a motor vehicle within the household	b=3.968, P=0.018	General Linear Models	Health Related
						Adiposity measures included body mass index (BMI), waist circumference (WC) and		age	P=0.042	General Linear Models	Health Related
								pedometry assessed ambulation	b= 0.0002839, P=0.035
Vander Ploeg, Kerry A., Maximova, Katerina, McGavock, Jonathan, Davis, Wendy and Veugelers, Paul [91]	Do school-based physical activity interventions increase or reduce inequalities in health?	Quasi-experimental design	Treatment Group(2009) =198 (Boys = 52.8%), Contolled Group (2009) =484 (Boys= 49.2%), Treatment Group (2011)= 196 (Boys=49.0%), Controlled Group = 309 (Boys=49.0%)	Canada	To assess the relative inequity in physical activity and were compared between groups and over-time	step counts per day	Multilevel linear regression	Group X time effect	B=1399, 95% CI=(485, 2312)	General Linear Models	Intervention
Craig, C. L., Cameron, C. and Tudor-Locke, C. [16]	Relationship between parent and child pedometer-determined physical activity: a sub-study of the CANPLAY surveillance study	Longitudinal Study	N=539 (out of 1,187 eligible children (Age range 5–19 years)), Boys=256 (Mean age=12.3 years) and Girls=283 (Mean age=11.4 years)	Canada	Associations between steps/day for parents and children (controlling for their age and sex) were estimated using general linear and logistic regression.	Steps/day-Son	Logistic Regression	Father's steps/day	unadjusted p = 0.046 adjusted p = .005	Generalized Linear Models	Family, Community and Sociodemographic
								mother’s steps/day	unadjusted, p = 0.034 adjusted, p = .004
Inoue, Shigeru, Ohya, Yumiko, Odagiri, Yuko, Takamiya, Tomoko, Suijo, Kenichi, Kamada, Masamitsu, Okada, Shinpei, Tudor-Locke, Catrine and Shimomitsu, Teruichi [43]	Sociodemographic determinants of pedometer-determined physical activity among Japanese adults	Cross-sectional study	N= 790, Men=46.7%, Mean Age=48.3 (±13.7) years	Japan	Multiple logistic regression analyses were conducted to examine the relationships between sociodemographic variables and steps/ day	Relationship between steps per day and sociodemographic variables -[7500–9999 steps/day (vs <7499 steps/day)] for overall sample	Logistic regression	Self-rated health-Good	OR=1.52, 95% CI=(1.07, 2.16), p=0.018	Generalized Linear Models	Family, Community and Sociodemographic
								Dog Ownership-Yes	OR=1.65, 95% CI=(1.06, 2.55), p= 0.026
						>10,000 steps/day (vs <7499)	Logistic Regression	City of Residence-Tsukuba	OR=1.80, 95% CI= (1.04, 3.12), p= 0.035
								City of Residence-Koganei	OR=2.03, 95% CI=(1.17, 3.52), p= 0.012
								Self-rated health-Good	OR=1.70, 95% CI=(1.18, 2.43), p= 0.004
								Employment status-Employed	OR=1.67 95% CI=(1.06, 2.63), p=0.028
								Household motor vehicle (no.)	OR=2.40, 95% CI=(1.28, 4.49), p=0.006
								Dog ownership	OR=1.77, 95% CI=(1.13, 2.76), p=0.012
Kirunda, B. E., Wamani, H., Fadnes, L. T., Van den Broeck, J. and Tylleskar, T. [44]	Objectively Assessed Physical Activity and Associated Factors Among Adults in Peri-Urban and Rural Eastern Uganda: A Population-based Study	Cross-sectional study	N=1208, women=50.1%, Aged ≤ 44 years=58.8%, Underweight = 7%, normal weight=67.8%, overweight= 17.8% obesity=7.4%	Peri-Urban and Rural Eastern Uganda	To identify factors associated with sedentary behavior and physical inactivity	Physical Activity -Phyiscal inactivity (< 7500 steps/day averagely)	Logistic regression	female	AOR =2.1 (95% CI: 1.6 to 2.8)	Generalized Linear Models	Family, Community and Sociodemographic
								55 to 64 years	AOR =2.1 (95% CI: 1.3 to 3.5)
								≥ 65 years	AOR =4.2 (95% CI: 2.6 to 7.0)
								peri-urban residence	AOR =2.5 (95% CI: 1.9 to 3.2)
								overweight	AOR =1.6 (95% CI: 1.2 to 2.2)
								obesity	AOR =2.5 (95% CI: 1.5 to 4.1)
						sedentary behavior’(< 5000 steps/day averagely)		female	AOR=3.4, (95% CI: 2.4 to 4.9),
								≥ 65 years	AOR= 4.9 (95% CI: 2.5 to 9.7),
								peri-urban residence	AOR= 2.9 (95% CI: 1.9 to 4.6),
								being a domestic worker	AOR= 2.1 (95% CI: 1.2 to 3.7),
								formal employment	AOR= 5.5 (95% CI: 2.5 to 12.0),
								and lower primary education	AOR= 2.4 (95% CI: 1.4 to 4.1)
McCormack, G., Giles-Corti, B. and Milligan, R. [47]	Demographic and individual correlates of achieving 10,000 steps/day: use of pedometers in a population-based study	Cross-sectional study	n=603, 45% response rate, Men=205, Women=223	Australia	To examine independent correlates of achieving ≥1O,000 steps/ day	continuous variable representing average daily pedometer step counts and a binary variable < 10,000 steps/day and ≥ 1 0,000 steps/day)-Men	Logistic regression	≥ 60 years	OR=0.21, 95% CI=(0.06-0.74), p<0.05	Generalized Linear Models	Family, Community and Sociodemographic
								Work place activity- Vigorously active	OR=3.75, 95% CI=(1.17-11.99), p<0.05
								Occupation- Blue collar	OR=4.45, 95% CI=(1.61-12.31), p<0.01
								BMI ≥25kg/m2	OR=0.40, 95% CI=(0.20-0.81), p<0.01
								Work place activity- Regular walking	OR=4.26, 95% CI=(1.44-12.56), p<0.01
						Women		Physical activity level- ≥ 150 minutes	OR=2.26, 95% CI=(1.23-4.17), p<0.01
Payn, T., Pfeiffer, K. A., Hutto, B., Vena, J. E., LaMonte, M. J., Blair, S. N. and Hooker, S. P. [15]	Daily steps in midlife and older adults: relationship with demographic, self-rated health, and self-reported physical activity	Cross-sectional study	N=85, Male=70.6%, Mean age = 57.9 years (±10.9)	Columbia	To compare the percentage of participants who met the PA recommendation across similar categories of mean daily steps (< 5,000, 5,001–9,999, >10,000)	meeting the average Steps/day recommendation	Logistic regression	Age (years)-45–59 (vs > 60)	p< 0.0001	Generalized Linear Models	Family, Community and Sociodemographic
								BMI-< 24.9 (vs 25–29.9 and > 30)	p<0.05
								Self-rated health-Fair or good (vs Very good or excellent)	p< .0001
Sigmundova, D., Sigmund, E., Badura, P., Vokacova, J., Trhlikova, L. and Bucksch, J. [48]	Weekday-weekend patterns of physical activity and screen time in parents and their pre-schoolers	Cross-sectional study	N=278 parents, Mothers = 166, Mean Age=36.06 (± 4.28) ; N=194 (Their children) , daughters = 88, Mean Age=5.58 (± 0.84)	Czech Republic	To investigate whether parental achievement of the daily recommendation of step counts and non-excessive screen time on weekdays and weekend days (the two analyses separately) were associated with children’s achievement of daily step counts	Meeting the step count recommendation (11,500 steps/day) of the children	Logistic regression	Weekday		Generalized Linear Models	Family, Community and Sociodemographic
								Kindergarten- Step counts (≥ median)-Mother related	OR=6.20, 95% CI=(2.6–14.9)
								Kindergarten- Step counts (≥ median)-Father related	OR=8.78, 95% CI=(2.61–29.60)
								Weekend
								Parent-Step counts (≥ 10,000 steps/day) -Mother Related	OR=9.67, 95% CI=(3.57–26.23)
								Kindergarten-Step counts (≥ median)	OR=2.63, 95% CI=(1.09–6.34)
Sisson, Susan B., Camhi, Sarah M., Tudor-Locke, Catrine, Johnson, William D. and Katzmarzyk, Peter T. [45]	Characteristics of step-defined physical activity categories in U.S. adults	Cross-sectional study	N = 3744, Men=46.8%, Mean Age=47.1 (±0.7)	United States of America	Logistic regression was utilized to determine predictors of sedentary classification (<5000steps/day)	Steps per day; body mass index(BMI); demographic, household and behavioral variables.	Logistic regression	Predictors of Sedentary Classification		Generalized Linear Models	Family, Community and Sociodemographic
								Age, y	OR=1.95, 95% CI= (1.78, 2.13), p<0.05
								Sex-Women (Ref:Men)	OR=1.86, 95% CI=1.46, 2.36, p<0.05
								BMI, kg/m2	OR=1.4,95% CI= 1.23, 1.59, p<0.05
								Race/ethnicity- African-American (Ref:European-American)	OR=1.36, 95% CI=1.13, 1.65, p<0.05
								Household income- 25,000–45,000 (Ref:>45,000)	OR=1.51, 95% CI=1.23, 1.85, p<0.05
								Household income, <$25,000 (Ref:>45,000)	OR=1.94, 95% CI=1.40, 2.69, p<0.05
								Smoking status-Current (Ref:never)	OR=1.53, 95% CI=1.26, 1.86, p<0.05
								Usual daily occupational/ domestic activity-Standing/walking (Ref:mostly sitting)	OR=0.51, 95% CI=0.38, 0.69, p<0.05
								Usual daily occupational/ domestic activity-Lifting/climbing (Ref:mostly sitting)	OR=0.26, 95% CI=0.17, 0.38, p<0.05
								Usual daily occupational/ domestic activity-Heavy loads/labor (Ref:mostly sitting)	OR=0.16, 95% CI=0.10, 0.26, p<0.05
Matthiessen, Jeppe, Andersen, Elisabeth Wreford, Raustorp, Anders, Knudsen, Vibeke Kildegaard and Sørensen, Mette Rosenlund [14]	Reduction in pedometer-determined physical activity in the adult Danish population from 2007 to 2012	Cross-sectional study	N=205, Mean Age=45.2 (±14.6) (2007–2008); N=1419 (2011–2012) Mean Age= 47.2 (±15.6)	Denmark	Continuous outcomes, i.e. steps/day, cadence and steps/day incl. cycling, were analysed using linear regression models;	pedometer measured PA (steps/day, cadence, step-defined activity levels, and steps/day incl. cycling)	Logistic regression	Overall step defined activity level (%)		Generalized Linear Models	Family, Community and Sociodemographic
								Survey Period- (2007-2008 (reference) vs 2011–2012)	OR=–23.7, 95% CI=(–41.7, –0.1), p=0.049
Villanueva, Karen, Giles-Corti, Billie and McCormack, Gavin [92]	Achieving 10,000 steps: A comparison of public transport users and drivers in a University setting	Cross-sectional study	N=103, Female= 71 (69%), Private motor vehicle= 69 (67%)	Australia	To calculate odds ratios associated with achieving 10,000 steps/day by travel mode adjusting for gender, age, and LTPA.	achieving 10,000 steps/day by travel mode	Multivariate Logistic Regression	Trnasport mode-Public Transport users (Reference category:- Private vehicle users)	OR=3.55, p<0.05, 95% CI=(1.34 9.38)	Generalized Linear Models	Family, Community and Sociodemographic
								Average daily minutes of leisure-time physical activity- 30–59 min/day (Reference Category:- 0–29 min/day)	OR=7.46, p<0.05, 95% CI= 2.32, 23.94
								Average daily minutes of leisure-time physical activity- 60+ min/day (Reference Category:- 0–29 min/day)	OR=7.13, p<0.05, 95% CI=(2.00, 25.40)
Bailey, B. W., Borup, P., Tucker, L., LeCheminant, J., Allen, M. and Hebbert, W. [68]	Steps measured by pedometry and the relationship to adiposity in college women	Cross-sectional study	N=200 (young adult women), Age Range= 18–26 years.	United States of America	To assess the odds of having excess body fat given the number of steps accumulated daily.	Relationship between steps per day and adiposity (body fat of greater than 32%) among college women	Logistic regression	steps/day	OR=0.780, P < .05	Generalized Linear Models	Health Related
Newton, R. L., Jr., Han, H., Johnson, W. D., Hickson, D. A., Church, T. S., Taylor, H. A., Tudor-Locke, C. and Dubbert, P. M. [18]	Steps/day and metabolic syndrome in African American adults: the Jackson Heart Study	Cross-sectional study	N= 379 African American adults, Mean age= 60.1 years, Female= 60%	United States of America	To assess the relationship between categorical steps/day and the presence or absence of (1) MetS and (2) each of the five criteria components of MetS.	Presence of Metabolic syndrome criteria-model 1 (adjusted for age and sex)	Logistic regression	<3717 steps/day	Ref	Generalized Linear Models	Health Related
								3717–6238 steps/day	OR=0.30, 95%CI= (0.18, 0.52), p<0.001
								>6238 steps/day	OR=0.30, 95%CI= (0.17, 0.53), p<0.001
						presence of Metabolic syndrome criteria ,model 2-(adjusted for age, sex, education, alcohol consumption, smoking and BMI)		<3717 steps/day	Ref
								3717–6238 steps/day	OR=0.34, 95% CI= (0.19, 0.61), p<0.001
								>6238 steps/day	OR=0.43, 95% CI= (0.23, 0.78), p<0.01
Schofield, Grant, Schofield, Louise, Hinckson, Erica A. and Mummery, W. Kerry [37]	Daily step counts and selected coronary heart disease risk factors in adolescent girls	Cross-sectional study	N=415 (Australian adolescent girls), Mean age =16 (±0.8) year	Australia	To investigate relationships between physical activity (measured in steps per day), and CHD risk factors.	Physical activity of the participants depending on the CHD risk	Logistic regression	Analysis 1-Whether achieving less than 1000 steps/day or not		Generalized Linear Models	Health Related
								Cardiovascular fitness (ml/kg/min)-Poor (<37)	OR=2.15 95% CI=(1.02—4.54)
								Analysis 1-Whether achieving upper quartile (>11,179 steps day−1) and lowest quartile (<7409 steps day−1)
								BMI category-Obese	OR=4.7, 95% CI=(1.17—18.60)
								Cardiovascular fitness (ml/kg/min)-Poor (<37)	OR=3.27, 95% CI=(1.35—7.93)
								Good (47—43)	OR=0.38, 95% CI=(0.15—0.95)
								Number of CVD risk factors presentc-3 or more risk factors	OR=0.00, 95% CI=(0.00)
Sisson, Susan B., Camhi, Sarah M., Church, Timothy S., Tudor-Locke, Catrine, Johnson, William D. and Katzmarzyk, Peter T. [38]	Accelerometer-determined steps/day and metabolic syndrome	Cross-sectional study	N=1446, Men=48.2%, Mean age=47.5 years, Mean BMI=28.7 kg/m2	United States of America	Logistic regression models were used to determine if steps/day was associated with odds of MetS and individual CVD risk factors.	Physical activty defined by Steps/day, Anthropometric and demographic measurements, fasting blood analyses and 24-hour dietary recall interviews	Logistic regression	METABOLIC SYNDROME		Generalized Linear Models	Health Related
								Steps/day	OR=0.90, 95%CI= (0.86, 0.93)
					Logistic regression models were used to determine if steps/day as a categoric variable was associated with risk for MetS.			HIGH WAIST CIRCUMFERENCE
								Steps/day	OR=0.87, 95% CI= (0.83, 0.92),p<0.05
								LOW LEVEL OF HDL CHOLESTEROL
								Steps/day	OR=0.90, 95% CI= (0.89, 0.96), p<0.05
								HIGH TRIGLYCERIDES
								Steps/day	OR=0.92, 95% CI= (0.88, 0.96),p<0.05
Park, H., Togo, F., Watanabe, E., Yasunaga, A., Park, S., Shephard, R. J. and Aoyagi, Y. [10]	Relationship of bone health to yearlong physical activity in older Japanese adults: cross-sectional data from the Nakanojo Study	Cross-sectional study	N=172, Female=96 (56%), Mean Age (Men)=73.0 (±4.4) years	Japan	Associations between bone health and the quantity and quality of habitual physical activity	risk of sustaining a fracture - Men	Logistic regression	1756–5014 [4203 (1380)]	Or=1.20, 95% CI= (0.23–3.96), p<0.05	Generalized Linear Models	Health Related
								5171–6816 [6589 (307)]	OR=1.31, 95% CI= (0.48–5.69), p<0.05
Park, H., Park, S., Shephard, R. J. and Aoyagi, Y. [8]	Yearlong physical activity and sarcopenia in older adults: the Nakanojo Study	Cross-sectional study	N=175 (Women=55%), Mean Age (years)=72.5 (±4.6), Mean Body mass index= (kg/m2)=23.6 (±3.0)	Japan	Logistic regressions assessed odds ratios and 95% confidence intervals adjusted for age, sex, smoking status (smoker/nonsmoker) and/or alcohol intake (drinker/nondrinker), and independent associations between habitual physical activity and the risk of sarcopenia.	Having appendicular sarcopenia	Logistic regression	Men		Generalized Linear Models	Health Related
								Q1-3,427 (+- 1,247)	OR=2.00, 95% CI=(1.01–5.03)
								Women
								3,048 (+-1,028)	OR=2.66, 95% CI=(1.21–4.99)
Cook, I., Alberts, M. and Lambert, E. V. [9]	Relationship between adiposity and pedometer-assessed ambulatory activity in adult, rural African women	Longitudinal Study	N(Recruited)= 151, N (Completed)= 121 subjects (80. 1%), Mean Age=32.9 (±10.97) BMI=26.0 (±5.9)	South Africa	To investigate the risk of obesity in relation to pedometry assessed ambulation, odds ratios (ORs ±95% CI) were derived from logistic regression models for BMI-, WC- and PBF- defined obesity, adjusting for age, motor vehicle access, completion of secondary school, comorbidities and tobacco products usage.	risk of obesity-BMI-defined obesity (BMI>30kgm-2)	Logistic regression	Pedometry-assessed ambulation	OR=0.34 (95% CI: 0.13–0.89) unadjusted OR=0.32 (95% CI: 0.13–0.78)	Generalized Linear Models	Health Related
Tudor-Locke, Catrine, Craig, Cora L., Cameron, Christine and Griffiths, Joseph M. [46]	Canadian children’s and youth’s pedometer-determined steps/day, parent-reported TV watching time, and overweight/obesity: The CANPLAY Surveillance Study	Cross-sectional study	Boys= 5949 and Girls= 5709, Age range=5-19 years	Canada	To examine the associations between steps/day, parent-reported television watching time, and overweight and obesity status separately and combined (i.e., overweight/obese), controlling for child’s sex and age, and parent’s education level. The interaction between steps/day and television watching time was tested in each model.	Physical activity (steps/day) and parent's reported television watching time	Logistic regression	Overweight		Generalized Linear Models	Personal and psychological behaviour
								per 3000 steps/day	OR=0.96, 95% CI= (0.90, 1.03)
								Obese
								per 3000 steps/day	OR=0.79, 95% CI= (0.72, 0.87)
Bennett, Gary G., Wolin, Kathleen Y., Viswanath, K., Askew, Sandy, Puleo, Elaine and Emmons, Karen M. [17]	Television viewing and pedometer-determined physical activity among multiethnic residents of low-income housing	Cross-sectional study	N=486, mean BMI= 29.8 (±7.2), Female=64%	United States of America	Association between reported hours of television viewing and pedometer-determined steps per day and whether television viewing was associated with the achievement of 10000 steps per day.	attainment of 10000 steps per day	Logistic regression	1 hour Television Viewing	[OR]=0.84; 95% CI=0.71,0.99)	Generalized Linear Models	Personal and psychological behaviour
McKercher, Charlotte M., Schmidt, Michael D., Sanderson, Kristy A., Patton, George C., Dwyer, Terenece and Venn, Alison J. [42]	Physical activity and depression in young adults	Cross-sectional study	N=1995, Men=950, Mean age=31.6 (±2.6), Women=1045, Mean age=31.4 (±2.6)	Australia	Log-binomial regression was used to calculate prevalence ratios of depression and 95% CIs.	pedometer assessed steps/day and depression	Log-binomial Regression	<5000	PR=1 ref	Generalized Linear Models	Health Related
								5000–7499	PR=0.76 CI=(0.45, 1.30)
								7500–9999	PR=0.52 CI=(0.29, 0.94)
								10,000–12,499	PR=0.43 CI=(0.21, 0.87)
								>12,500	PR=0.42 CI=(0.17, 1.05)
Ablah, Elizabeth, Dong, Frank, Konda, Kurt, Konda, Kelly, Armbruster, Sonja and Tuttle, Becky [49]	Early success is vital in minimal worksite wellness interventions at small worksites	Quasi-experimental design	Registrants= 2,515 , Participants= 1,292(51.4%), Female= 90% of registrants and 87% of participants.	United States of America	To predict the likelihood of success (achieving at least 70,000 steps) in each week following Week 1.	whether or not participants achieved 70,000 steps for that week.	Repeated Measures Logistic Regression	Individual success- Achieved 70,000 steps vs. did not achieve 70,000 in first week	OR=7.3, 95% CI=(5.1,10.4)	Generalized Linear Models	Intervention
								Worksite size- Small (<750 employees) vs. large (≥750 employees) worksite	OR=2.0, 95% CI=(1.6,2.4)
								Transtheoretical stage of change- Subaction, action, or maintenance vs. contemplation or preparation	OR = 1.6, 95% CI = (1.5, 1.8)
								BMI categories-Normal (BMI <25 kg/m2) vs. overweight (BMI ≥25kg/m2)	OR = 1.3, 95% CI = (1.1, 1.4)
								Age group (years)- 18-34	OR = 1.7, 95% CI = (1.4, 2.1)
								Gender-Male vs. Female	OR = 1.9, 95% CI = (1.7, 2.1)
Moreira, C., Santos, R., de Farias Junior, J. C., Vale, S., Santos, P. C., Soares-Miranda, L., Marques, A. I. and Mota, J. [40]	Metabolic risk factors, physical activity and physical fitness in Azorean adolescents: a cross-sectional study	Cross-sectional study	N= 417, Girls=243 and Boys= 174 boys, Mean age =16.5 (± 0.9)	Portugal	Ordinal logistic regression was used to verify the relationship between Metabolic Risk Factors (dependent variable in ordinal scale, and it was coded as 0 = no MRF; 1 = one MRF; and 2 = two or more MRF), with Physical Activity	Metabolic Risk Factors (dependent variable in ordinal scale, and it was coded as 0 = no MRF; 1 = one MRF; and 2 = two or more MRF)	Ordinal logistic regression	≥ 9423 steps (Ref=≤5621 steps)	Adjusted OR=0.56, 95% CI=(0.33 - 0.95), p=0.032	Generalized Linear Models	Health Related
Park, H., Park, S., Shephard, R. J. and Aoyagi, Y. [8]	Yearlong physical activity and sarcopenia in older adults: the Nakanojo Study	Cross-sectional study	N=175 (Women=55%), Mean Age (years)=72.5 (±4.6), Mean Body mass index= (kg/m2)=23.6 (±3.0)	Japan	Exponential regression analyses tested associations between habitual physical activity and muscle mass.	Degree of sarcopenia (age-related condition characterized by loss of muscle mass, with a concomitant decline of voluntary muscle strength and increase of fatigability )	Exponential Regression	Men		Generalized Linear Models	Health Related
								Step Count	a= -2.96, b=-1/2423
								Women
								Step Count	a= -1.99, b=-1/2522
Al-Mohannadi, A. S., Farooq, A., Burnett, A., Van Der Walt, M. and Al-Kuwari, M. G. [55]	Impact of Climatic Conditions on Physical Activity: A 2-Year Cohort Study in the Arabian Gulf Region	Longitudinal Study	N= 2088, Men=1390 and Women=698	State of Qatar	Linear mixed models were then used to determine whether the demographic and climatic condition data were associated with daily step count. linear mixed model analysis it was evident that higher average temperature and humidity, and the Wet bulb Globe Temperature (WbGT), resulted in a reduction of the number of steps taken per day.	step count/day	Linear Mixed Models (LMM)	Age	B= -110 (7), p<0.001	Multilevel Modelling	Weather and demographic
								Women	B= -1147 (189), p <0.001
								South East Asia	B= 741 (200), p <0.001
								Europe	B= 1626 (512), p <0.001
								Weekend	B= -592 (10), p <0.001
								Daylight Hours	B= 1 (0.15), p <0.001
								Sea Level pressure	B= 31 (2), p <0.001
								Visibility	B= -5 (2), p P=0.021
								Wind Speed	B= -3 (1), p P=0.001
								Precipitation(Rainfall)	B= -27 (4), p <0.001
								Cloud Cover	B= 12 (4), p P=0.004
								Temperature ©	B= -15 (3), p <0.001
								Relative Humidity (%)	B= -2 (0.46), p <0.001
Chan, Catherine B., Ryan, Daniel A. J. and Tudor-Locke, Catrine [51]	Relationship between objective measures of physical activity and weather: A longitudinal study	Longitudinal Study	N=203; Men=25 , BMI = 28.7 ± 3.83 kg/m2, and Women=177 , BMI= 29.2 ± 5.92 kg/m2	Canada	A mixed linear model was used to examine the relationship between activity (log steps/day) and summarized daily weather related variables: total rainfall (including rain, drizzle, freezing rain and hail in 24 h, mm), mean temperature (the average of the maximum and minimum temperature over 24 h, °C), total snowfall (including snow and ice pellets fallen in 24 h, cm),maximum wind speed (single pea…	step count [Note:- The Type I p-value is associated with sequential tests of hypothesis and Type III p-value is associated with "last in" tests of hypothesis]	Linear Mixed Models (LMM)	BMI	Type I P-value= 0.0273, Type III P-value= 0.0299	Multilevel Modelling	Weather and demographic
								BMI2	Type I P-value=0.0089, Type III P-value= 0.0136
								Gender	Type I P-value=0.5105, Type III P-value= 0.7973
								Weekday	Type I P-value=<0.0001 , Type III P-value= <0.0001
								Month	Type I P-value=<0.0001 , Type III P-value= 0.0125
								Weekday*Month	Type I P-value=<0.0001, Type III P-value= 0.0002
								Days On Study	Type I P-value=0.0123, Type III P-value= 0.8453
								Days On Study2	Type I P-value=0.0442 , Type III P-value= 0.0348
								Days On Study3	Type I P-value=0.0169, Type III P-value= 0.0056
								Total Rain	Type I P-value=<0.0001, Type III P-value= <0.0001
								Total Rain2	Type I P-value=0.0019, Type III P-value= 0.0029
								Mean Temperature	Type I P-value=0.0002, Type III P-value= 0.0237
								Total Snow	Type I P-value=0.0541 , Type III P-value= 0.0243
								Total Snow2	Type I P-value=0.4818, Type III P-value= 0.0394
								Total Snow* Gender	Type I P-value=0.0132 , Type III P-value= 0.0129
								BMI * Total Snow	Type I P-value=0.555, Type III P-value= 0.0227
								BMI* Total Snow2	Type I P-value=0.0375 , Type III P-value=0.0255
								Maximum Wind Gust	Type I P-value=0.0003, Type III P-value= 0.1455
								Maximum Wind Gust2	Type I P-value=0.062, Type III P-value= 0.0211
								BMI * MaximumWind Gust	Type I P-value=0.9219 , Type III P-value= 0.1089
								BMI * MaximumWind Gust2	Type I P-value=0.2046, Type III P-value= 0.0175
								BMI 2 * MaximumWind Gust	Type I P-value=0.6069, Type III P-value= 0.0825
								BMI 2 * MaximumWind Gust2	Type I P-value=0.0094, Type III P-value= 0.0112
								Snow On Ground	Type I P-value=0.0124, Type III P-value= 0.0124
Smith-McLallen, Aaron, Heller, Debbie, Vernisi, Kristin, Gulick, Diana, Cruz, Samantha and Snyder, Richard L. [11]	Comparative effectiveness of two walking interventions on participation, step counts, and health	Cluster-randomized trial	A total of 459 members enrolled in the program (234 in the enhanced condition and 225 in the standard condition). Participants ranged in age from 19 to 77 years, averaging 49.51 years (SD, 11.12) at baseline, and 56% were female.	United States	To examine the effect of condition on daily step counts while accounting for the clustering of participants within intervention group	Daily pedometer step counts (steps/day)	Mixed model	condition (Intervention)	F(1, 376)= 4.34, p= .038	Multilevel Modelling	Intervention
Reznik, Marina, Wylie-Rosett, Judith, Kim, Mimi and Ozuah, Philip O. [52]	A classroom-based physical activity intervention for urban kindergarten and first-grade students: A feasibility study	Randomized Controlled Trial	N=500 (control), Mean age=5.1 ; N=488 (intervention), Mean age=6.9 .	United States of America	Hierarchical linear models were fit to evaluate differences in mean number of steps between the two groups.	Pedometer defined number of steps per school day	Generalized Linear Mixed Model	At Eight weeks post–CHAM JAM	P= 0.0048	Multilevel Modelling	Intervention
Chapman, Gretchen B., Colby, Helen, Convery, Kimberly and Coups, Elliot J. [72]	Goals and social comparisons promote walking behavior	Randomized Controlled Trial	Study1- N= 148, Mean Age= 48 y, Women= 125, Non-Hispanic white=60% African American= 16% , Asian14% , Hispanic= 6% , with the remainder other races or multiple races; Study2- N= 64, Women= 60; Mean age= 45 y [Age range, 23–69 y], non-Hispanic white= 72%, Asian= 11% African American= 9% and Hispanic= 8%	United States of America	Mixed models that include experimental condition, day of the intervention and baseline average	steps walked per day as recorded in the pedometer memory.	Mixed Model	Study 1 : Giving Personalized Goals		Multilevel Modelling	Intervention
								experimental condition	F(2, 144) = 19.71, P <0.0001.
								Experimental condition X Goal achievement previous day	F(2, 114) = 7.18, P= 0.001
								Study 1 : Received social comparison feedback
								experimental condition	F(1, 61) = 14.78, P = 0.0003
								Experimental condition X Previous day performance	Not Significant
Arigo, Danielle, Butryn, Meghan L., Raggio, Greer A., Stice, Eric and Lowe, Michael R. [53]	Predicting change in physical activity: A longitudinal investigation among weight-concerned college women	Longitudinal Study	N=294 , Mean Age=18(±0.44), Mean BMI =23.65 kg/m2 (±2.88).	United States of America	Relations between body image/perceptions of eating behavior and pedometer-assessed PA over the first 2 years	Physical activity measure by the steps/day	Multilevel model	Time varying model-Body Image		Multilevel Modelling	Health Related
								Fixed Effect
								Intercept	B (SE)= 9065 (1099) p<0.01
								Condition (Between Person)	B (SE)= 930 (340) p<0.01
								Assessment	B (SE)= −30 (7.3) p<0.01
								Weight change (Within Person)	B (SE)= −48 (24) p<0.05
								MBSRQ Body Area Satisfaction scale (BAS) (Within Person)	B (SE)= −54 (25) p<0.05
								Random effects
								Intercept	B (SE)= 6,999,798 (695,517) p<0.01
								Residual	B (SE)= 12,137,015 (28,817) p<0.01
								Fixed effects
								Intercept	B (SE)= 9401 (891) p<0.01
								Condition (Between Person)	B (SE)= 945 (337) p<0.01
								Assessment	B (SE)= −32 (7.4) p<0.01
								Weight change (Within Person)	B (SE)= −52 (25) p<0.05
								MBSRQ Appearance Evaluation scale (AE) (Within Person)	B (SE)= −46 (25) p<0.05
								Random effects
								Intercept	B (SE)= 6,858,771 (684,782) p<0.01
								Residual	B (SE)= 12,132,214 (289,338) p<0.01
								Time varying model-Eating behavior
								Fixed effects
								Intercept	B (SE)= 10,376 (617) p<0.01
								Condition (Between Person)	B (SE)= 888 (329) p<0.01
								Assessment	B (SE)= −40 (7.1) p<0.01
								Power of Food Scale (PFS) (Within Person)	B (SE)= 506 (156) p<0.01
								Random effects
								Intercept	B (SE)= 6,497,897 (652,120) p<0.01
								Residual	B (SE)= 11,760,631 (279,654) p<0.01
								prospective effects-Body Image
								Fixed effects
								Intercept	B (SE)= 7118 (2214) p<0.01
								Condition (BP)	B (SE)= 1084 (366) p<0.01
								BAS (WP)	B (SE)= −68 (30) p<0.05
								BAS (Lag)	B (SE)= −58 (30) p<0.05
								Random effects
								Intercept	B (SE)= 6,588,710 (748,347) p<0.01
								Residual	B (SE)= 11,215,567 (328,702) p<0.01
								prospective effects-Eating behavior
								Fixed effects
								Intercept	B (SE)= 8539 (1748) p<0.01
								Condition (BP)	B (SE)= 1078 (367) p<0.01
								PFS (WP)	B (SE)= 437 (196) p<0.05
								PFS (lag)	B (SE)= 852 (208) p<0.01
								Random effects
								Intercept	B (SE)= 6,694,557 (758,646) p<0.01
								Residual	B (SE)= 11,265,985 (330,227) p<0.01
Bennett, Gary G., Wolin, Kathleen Y., Viswanath, K., Askew, Sandy, Puleo, Elaine and Emmons, Karen M. [17]	Television viewing and pedometer-determined physical activity among multiethnic residents of low-income housing	Cross-sectional study	N=486, Mean BMI= 29.8 (±7.2), Female=64%	United States of America	Association between reported hours of television viewing and pedometer-determined steps per day and whether television viewing was associated with the achievement of 10000 steps per day.	Effect of Reported hours of television viewing on Steps per day	Mixed Model	TV Viewing 1 hour (Average day of the week)	B=–144, 95% CI= (–276, –12)	Multilevel Modelling	Personal and psychological behaviour
								TV Viewing 1 hour (Average weekday)	B=–148, 95% CI= (—276, –20)
								TV Viewing 1 hour (Average weekend day)	B=–74, 95% CI=(–182, –34)
Bennett, G. G., McNeill, L. H., Wolin, K. Y., Duncan, D. T., Puleo, E. and Emmons, K. M. [56]	Safe to walk? Neighborhood safety and physical activity among public housing residents	Randomized cluster design	N=1735, Mean Age= 49, Mean BMI=30.0, Female= 1,270 (73.2%)	United States of America	Regression equations predicting steps/day where the independent variable of interest is perceived neighborhood safety	Steps per day	Random effect Regression	Night-time Neighborhood Safety -- Men		Multilevel Modelling	Family, Community and Sociodemographic
								Age	b =54.2 , (SE =14.4), p <0.01
								Employment status-Full/part-time, mean steps/d	b =9128, p <0.01
								Employment status- Disabled/not working, mean steps/d	b =5788, p<0.01
								Night-time Neighborhood Safety -- Women
								Night-time safety-Safe	b =5972
								Night-time safety-A little unsafe	b =5476
								Night-time safety-Unsafe	b =4865
								Age	b =28.9 (SE=7.92), p< 0.01
								BMI	b =95.8 (SE=15.0), p< 0.01
								Race/ethnicity-Black	b =5008
								Race/ethnicity-White	b =7523
								Race/ethnicity-Hispanic	b =5651
								Race/ethnicity-Other	b =5852
								Employment status-Full/part-time	b =6538
								Employment status-Disabled/not working,	b =4579
Sniehotta, Falko F., Presseau, Justin, Hobbs, Nicola and Araújo-Soares, Vera [54]	Testing self-regulation interventions to increase walking using factorial randomized N-of-1 trials	Randomized Controlled Trial	N= 10 (normal and overweight adults) , Femal=6, Males=4, Mean BMI=25.4 (±1.99), Mean Age=36.9 years (±17.46)	Scotland	The main effects of each condition ( step-count goal prompt vs. alternative goal prompt And self-monitoring: open vs. blinded pedometer) between and within participants were tested	Daily pedometer step counts over 60 days	Random Intercept multilevel model	goal setting	B=565.86, SE=318.55, p=.08, 95% CI [-58.49, 1190.21]	Multilevel Modelling	Intervention
								self-monitoring	B =793.72, SE =318.43, p= .01, 95% CI [169.61, 1417.83]
								linear time effect	B=20.35, SE =9.20, p=.03, 95% CI [2.33, 38.38]
Ling, Jiying, Robbins, Lorraine B., McCarthy, Valerie Lander and Speck, Barbara J. [61]	Psychosocial determinants of physical activity in children attending afterschool programs	Longitudinal Study	N= 133, Mean Age= 9.26 (±0.93), Mean BMI= 20.74 (±5.12), Sex (female)= 59 (44.4%)	United States of America	To estimate the direct and indirect effects of self-efficacy, enjoyment, parental influence, and environment on self-reported PA and pedometer steps	pedometer assessed steps/day	Path Analysis	parental influence → self-efficacy	β= 0.37, p<0.01	Structural Equation Modelling	Personal and psychological behaviour
								parental influence → enjoyment	β= 0.22, p<0.01
								enjoyment → self-reported PA	β= 0.28, p<0.01
								selfefficacy → self-reported PA	β= 0.19, p<0.01
								parental influence → pedometer steps	β= 0.10, p<0.01
								parental influence → self-reported PA	β= 0.23, p<0.01
Seghers, J., Vissers, N., Rutten, C., Decroos, S. and Boen, F. [20]	Intrinsic goals for leisure-time physical activity predict children's daily step counts through autonomous motivation	Cross-sectional study	N= 1272, Boys= 547 and Girls= 725, Mean age= 11.42 years (±0.47).	Belgium	Structural equation modelling was performed to test the hypothesized motivation sequence and to examine the mediation effect of autonomous and controlled motivation towards leisure-timesport and PA on the relation between goal content and steps per day.	Motivational and Behavioural outcomes with Physical activity (objectively meausred step count)	Structural Equation Model	Intrinsic Goals → Autonomous Motivation	β= 0.68, p<0.001	Structural Equation Modelling	Personal and psychological behaviour
								Extrinsic Goals→ Autonomous Motivation	β= -0.15, p<0.001
								Intrinsic Goals→ Controlled Motivation	β= -0.11, p<0.001
								Extrinsic Goals→ Controlled Motivation	β= 0.45, p<0.001
								Autonomous Motivation → PA Level	β= 0.23, p<0.001
Ramirez, E., Kulinna, P. H. and Cothran, D. [64]	Constructs of physical activity behaviour in children: The usefulness of Social Cognitive Theory	Cross-sectional study	N= 479, Mean age= 9.8 yrs, Male= 50.1% , Mean= 19.37 (±4.18)	United States of America	To determine associations between self-efficacy and physical activity participation.	Physical activity participation measured by steps per day	Structural Equation Model	Self Efficacy → Outcome Expectation	β= 0.29, p<0.001	Structural Equation Modelling	Personal and psychological behaviour
								Self Efficacy → Goals	β= 0.23, p<0.001
								Self Efficacy → Barriers	β= -0.33, p<0.001
								Self Efficacy → Social Support	β= 0.38, p<0.001
								Outcome Expectation → Goals	β= 0.08, p<0.05
								Social Support → Goals	β= 0.15, p<0.01
								Goals → Behavior	β= 0.13, p<0.05
Standage, Martyn, Gillison, Fiona B., Ntoumanis, Nikos and Treasure, Darren C. [60]	Predicting students' physical activity and health-related well-being: A prospective cross-domain investigation of motivation across school physical education and exercise settings	Longitudinal Study	N= 494 (secondary school students), Mean age = 12.58 years (±0.74), Boys= 201, Girls= 291, Gender not specified= 2	England	To examine the adequacy of the proposed model of autonomous motivation toward exercise will positively predict health-related quality of life (HRQoL), physical self-concept (PSC) and the number of steps taken over a 4-day period (H4).	Health-related quality of life (HRQoL), Physical self-concept (PSC), and 4 days of objectively assessed estimates of activity.	Structural Equation Model	Direct effect		Structural Equation Modelling	Personal and psychological behaviour
								Relatedness → HRQoL	β= 0.35, p<0.05
								competence → PSC	β= 0.60, p<0.05
								Indirect effects
								Autonomy support → RAI (PE)	β= 0.54, p<0.05
								Autonomy support → RAI (EX)	β= 0.38, p<0.05
								Autonomy support → Physical self-concept	β= 0.37, p<0.05
								Autonomy support → Health-related quality of life	β= 0.28, p<0.05
								Competence→RAI (EX)	β= 0.38, p<0.05
								Competence→Physical self-concept	β= 0.11, p<0.05
								Competence→Health-related quality of life	β= 0.08, p<0.05
								Autonomy→RAI (EX)	β= 0.28, p<0.05
								Autonomy→Physical self-concept	β= 0.08, p<0.05
								Autonomy→Health-related quality of life	β= 0.06, p<0.05
								RAI (PE)→Physical self-concept	β= 0.20, p<0.05
								RAI (PE)→Health-related quality of life	β= 0.14, p<0.05
Castillo, Jacqueline C., Clark, B. Ruth, Butler, Carling E. and Racette, Susan B. [63]	Support for physical education as a core subject in urban elementary schools	Cross-sectional study	N=212; Mean age= 9.9 years, 81.7% black, In Grades 2–5 attending urban public schools with high eligibility for the National School Lunch Program.	United States of America	Generalized estimating equations with an exchangeable correlation matrix were used to compare total in-school steps and MVPA steps between PE and non-PE days and to explore sex differences	In school total physical activity measured by pedometers and Cardiorespiratory fitness measured using 20-meter Progressive Aerobic Cardiovascular Endurance Run	Generalized Estimating Equations	Physical Education Days	b=1296, p<0.0001	Generalized Estimating Equations	Intervention
								Gender	p<0.05
Smith-McLallen, Aaron, Heller, Debbie, Vernisi, Kristin, Gulick, Diana, Cruz, Samantha and Snyder, Richard L. [11]	Comparative effectiveness of two walking interventions on participation, step counts, and health	Cluster-randomized trial	N= 459, (N=234 in the enhanced condition and N= 225 in the standard condition). Age Range = 19 - 77 years, Mean Age= 49.51 years (±11.12) at baseline, and Female=56%	United States of America	Generalized estimating equations were used to model the average number of steps logged at each study period.	Participation- (Percent of Days Logged for Those Who Logged Any Days)	Generalized Estimating Equations	Participation -Baseline		Generalized Estimating Equations	Intervention
								Condition-Enhanced (Ref-Standard)	Est. (SE)=-0.05 (0.02), p<0.01
								Lifestyle index - (Ref-Sedentary)
								Somewhat active	Est. (SE)=0.08 (0.03), p<0.01
								Low active	Est. (SE)=0.08 (0.03), p<0.01
								Effect
								Condition-Enhanced	Adj. Mean (SE)=0.87 (0.01), p<0.001
								Condition-Standard	Adj. Mean (SE)=0.92 (0.01), p<0.001
								First Follow-up
								Lifestyle index-(Ref-Sedentary)
								Active	Est. (SE)=0.25 (0.07), p<0.001
								Somewhat active	Est. (SE)=0.23 (0.07), p<0.001
								Low active	Est. (SE)=0.15 (0.07), p=0.032
								Age	Est. (SE)=0.01 (0.00), p=0.004
								Effect
								Condition-Enhanced	Est. (SE)=0.74 (0.03), p<0.001
								Condition-Standard	Est. (SE)=0.69 (0.03), p<0.001
								Second Follow-up
								Condition-Enhanced (Ref-Standard)	Est. (SE)=0.09 (0.04), p=0.023
								Lifestyle index- (Ref-Sedentary)
								Somewhat active	Est. (SE)=0.18 (0.09), p=0.034
								Effect
								Condition-Enhanced	Est. (SE)=0.77 (0.03), <0.001
								Condition-Standard	Est. (SE)=0.69 (0.03), <0.001
								Third Follow-up
								Lifestyle index
								Somewhat active	Est. (SE)=0.20 (0.87), p=0.024
								Low active	Est. (SE)=0.20 (0.88), p=0.024
								Age	Est. (SE)=0.01 (0.00), p=0.005
								Effect
								Condition-Enhanced	Est. (SE)=0.71 (0.03), p<0.001
								Condition-Standard	Est. (SE)=0.66 (0.04), p<0.001
